# Supplementary material for: Characteristics of Classical Swine Fever Virus Variants Derived from Live Attenuated GPE− Vaccine Seed
Source: Viruses. 2021 Aug 23;13(8):1672. doi: 10.3390/v13081672 (PMC8402697; doi:10.3390/v13081672)
Supplement: Supplementary file 1 [file viruses-13-01672-s001.zip]

Archive with 1 entries (1 files):
- viruses-1334343-supplementary.pdf
